# Supplementary material for: The role of hemoadsorption in cardiac surgery – a systematic review
Source: BMC Cardiovasc Disord. 2024 May 18;24:258. doi: 10.1186/s12872-024-03938-4 (PMC11102180; doi:10.1186/s12872-024-03938-4)
Supplement: Supplementary file 2 — Additional file 2. Evidence table. [file 12872_2024_3938_MOESM2_ESM.xlsx]

## Sheet: Sheet1
Evidence table
							Patient number
No.	Year	Study	Patient population / procedure	Study design		Device	Interventions	Controls	Results of the intervention	Unanticipated device-related adverse events
1	2016	Bernardi, M. H., et al. Effect of hemoadsorption during cardiopulmonary bypass surgery - a blinded, randomized, controlled pilot study using a novel adsorbent.	Prolonged CPB (various procedures, elective)	Prospective	RCT	CytoSorb (intra-op on CPB)	19	18	No significant difference in primary outcome - cytokine levels (IL-1ß, IL-6, IL-18, TNF-⍺), except for IL-10.	Not observed
2	2016	Träger, K., et al. Treatment of post-cardiopulmonary bypass SIRS by hemoadsorption: a case series.	Post-op complications	Retrospective	Case series	CytoSorb (post-op on CRRT)	16	/	Pre- vs post-treatment: - IL-6 & IL-8 reductions - less vasopressor demand - improved MAP & CI - improved SOFA score - reduction of lactate levels - normalized base excess - shorter ICU length of stay	Not reported
3	2017	Träger, K., et al. Hemoadsorption treatment of patients with acute infective endocarditis during surgery with cardiopulmonary bypass - a case series.	IE-related valve surgery	Retrospective	Case-control	CytoSorb (intra-op on CPB)	39	28	Notably: - shorter ICU length of stay Pre- vs post-treatment: - reduction in vasopressor demand - reduction of cytokine IL-6 & IL-8 levels Rapid normalization of: - lactate levels and base excess - MAP	Not observed
4	2018	Nemeth, E., et al. Impact of intraoperative cytokine adsorption on outcome of patients undergoing orthotopic heart transplantation-an observational study.	Orthotopic HTx	Prospective	Case-control (PSM)	CytoSorb (intra-op on CPB)	16	16	Significantly: - lower norepinephrine & terlipressin demand (co-primary outcome) - less need for MCS & RRT - lower rate of primary graft failure (PGF) - lower 30-day mortality No significant difference in co-primary outcome - PCT & CRP levels. Notably: - lower lactate levels - lower rate of reoperations for bleeding - shorter ventilator time - shorter ICU length of stay	Equal rate*
5	2019	Bernardi, M. H., et al. Hemoadsorption does not Have Influence on Hemolysis During Cardiopulmonary Bypass.	Prolonged CPB (various procedures, elective)	Prospective	RCT (post-hoc subgroup analysis of No. 1)	CytoSorb (intra-op on CPB)	17	18	Significantly: - higher haptoglobin (primary outcome) - lower LDH No significant difference between the groups in levels of plasma-free hemoglobin (primary outcome) and total bilirubin.	Not observed
6	2019	Calabro, M. G., et al. Blood Purification With CytoSorb in Critically Ill Patients: Single-Center Preliminary Experience.	Post-op MOF (cardiac-related)	Retrospective	Case series	CytoSorb (post-op on various platforms)	40	/	Pre- vs post-treatment, significant: - reduction of bilirubin - reduction of lactate levels - reduction of CPK & LDH - lower VIS SOFA-predicted vs observed ICU mortality: 80% vs 55%	Not observed
7	2019	Garau, I., Hemadsorption during cardiopulmonary bypass reduces interleukin 8 and tumor necrosis factor alpha serum levels in cardiac surgery: a randomized controlled trial.	Prolonged CPB (various procedures, elective)	Prospective	RCT	CytoSorb (intra-op on CPB)	20	20	Significantly: - lower cytokine levels (IL-8, TNF-⍺) - primary outcome - higher CI No significant difference in levels of IL-6 (primary outcome).	Not observed
8	2019	Gleason, T. G., et al. Hemoadsorption to Reduce Plasma-Free Hemoglobin During Cardiac Surgery: Results of REFRESH I Pilot Study.	Prolonged CPB (various procedures, elective)	Prospective	RCT	2 CytoSorbs (intra-op on CPB)	23	23	Significant reduction in: - plasma-free hemoglobin (primary outcome) - activated complement C3a & C5a.	Not observed
9	2019	Kühne, L. U., et al. Comparison of intraoperative versus intraoperative plus postoperative hemoadsorption therapy in cardiac surgery patients with endocarditis.	IE-related valve surgery	Retrospective	Case series	CytoSorb (intra-op on CPB + post-op on CRRT)	20	/	Despite a more pronounced disease severity in patients who received the therapy both intra- and postoperatively, compared to those with only intra-op hemoadsorption, equal post-op: - vasopressors - CRP - lactate - ventilator time	Not observed
10	2019	Poli, E. C., et al. Cytokine clearance with CytoSorb during cardiac surgery: a pilot randomized controlled trial.	Prolonged CPB (various procedures, elective)	Prospective	RCT	CytoSorb (intra-op on CPB)	15	15	No significant difference in primary outcome - cytokine levels (IL-1a, IL-1b, IL-2, IL-4, IL-5, IL-6, IL-10, TNF-α, IFN-γ, MCP-1), as well as in clinical outcomes. Significantly lower activity of coagulation factors II and XII.	Not observed
11	2019	Saller, T., Haemadsorption improves intraoperative haemodynamics and metabolic changes during aortic surgery with hypothermic circulatory arrest.	Aortic surgery with hypothermic circulatory arrest	Retrospective	Case-control (PSM)	CytoSorb (intra-op on CPB)	168	168	Significantly: - lower requirement for intraoperative norepinephrine - less pRBC & FFP transfusions - higher requirement for PCC Notably: - improved acid-base balance - lower intraoperative mortality	Not observed
12	2019	Wagner, R., et al. Plasma Levels of Myocardial MicroRNA-133a Increase by Intraoperative Cytokine Hemoadsorption in the Complex Cardiovascular Operation.	Aortic valve surgery (elective)	Prospective	RCT	CytoSorb (intra-op on CPB)	15	13	Significantly higher level of miRNA-133 – primary outcome. No significant differences in levels of miRNA-1, miRNA-126, and miRNA-223 (primary outcomes), as well as in clinical outcomes.	Not reported
13	2020	Haidari, Z., et al. Intraoperative Hemoadsorption in Patients With Native Mitral Valve Infective Endocarditis.	IE-related valve surgery	Retrospective	Case-control	CytoSorb (intra-op on CPB)	30	28	Significantly: - lower incidence of sepsis (primary outcome) - lower sepsis-related mortality (primary outcome) - reduced vasopressor requirements - higher SVR Notably lower overall 30-day mortality	Not observed
14	2020	Taleska-Stupica, G., Extracorporeal Hemadsorption versus Glucocorticoids during Cardiopulmonary Bypass: A Prospective, Randomized, Controlled Trial.	Prolonged CPB (various procedures, elective)	Prospective	RCT	CytoSorb (intra-op on CPB)	20	20 & 20**	Significantly: - higher CD64 and CD163 antigen expression on immune cells - increased activated complement C5a (primary outcomes). No significant difference in primary outcome - cytokine levels (TNF-α, IL-1β, IL-6, IL-8, and IL-10).	Not observed
15	2020	Träger, K., et al. Hemoadsorption treatment with CytoSorb in patients with extracorporeal life support therapy: A case series.	vaECMO	Retrospective	Case series	CytoSorb (on vaECMO)	23	/	Pre- vs post-treatment, significant: - IL-6 reduction - norepinephrine reduction - reduction of lactate levels - normalized base excess	Not observed
16	2020	Wisgrill, L., et al. Influence of hemoadsorption during cardiopulmonary bypass on blood vesicle count and function.	Prolonged CPB (various procedures, elective)	Prospective	RCT (post hoc subgroup analysis of No. 1)	CytoSorb (intra-op on CPB)	9	9	No significant differences in circulating microvesicles, apoptotic body counts and kinetics.	Not observed
17	2021	Asch, S., et al. The effect of perioperative hemadsorption in patients operated for acute infective endocarditis-A randomized controlled study.	IE-related valve surgery	Prospective	RCT	CytoSorb (intra-op on CPB + post-op on CRRT)	10	10	Significantly: - higher vasopressor need - higher volume of fluids - longer ICU length of stay No significant difference in cytokine levels – primary outcome (IL-6, TNF-α). CRP and PCT baseline levels were significantly higher in the intervention group, equalizing after surgery.	Equal rate*
18	2021	Boss, K., et al. Extracorporeal cytokine adsorption: Significant reduction of catecholamine requirement in patients with AKI and septic shock after cardiac surgery.	Post-op septic shock	Retrospective	Case series	CytoSorb (post-op on CRRT)	98	/	Pre- vs post-treatment, significantly: - decreased VIS - reduced lactate levels - reduced SOFA & APACHE II scores SOFA/APACHE II-predicted vs observed mortality: 77/73% vs 59%	Not observed
19	2021	Hohn, A., et al. Hemoadsorption: effective in reducing circulating fragments of the endothelial glycocalyx during cardiopulmonary bypass in patients undergoing on-pump cardiac surgery?	Prolonged CPB (various procedures, elective)	Prospective	Case series (part of the ongoing RECCAS*** study)	CytoSorb (intra-op on CPB)	15	/	Significant, pre- vs post-adsorber: - reduction of heparan sulphate - increase of hyaluronan	Not reported
20	2021	Mehta, Y., Modulating the Inflammatory Response With Hemadsorption (CytoSorb) in Patients Undergoing Major Aortic Surgery.	Aortic valve surgery (elective)	Retrospective	Case-control	CytoSorb (intra-op on CPB)	8	8	Significantly: - lower IL-6 (primary outcome) - requirement for norepinephrine - ICU and hospital stay Notably: - improved PaO2/FiO2 ratio - duration of mechanical ventilation No significant differences in primary outcomes PCT, WBC count, and CRP.	Not reported
21	2021	Santer, D., et al. Hemoadsorption during Cardiopulmonary Bypass in Patients with Endocarditis Undergoing Valve Surgery: A Retrospective Single-Center Study.	IE-related valve surgery	Retrospective	Case-control (IPTW)	CytoSorb (intra-op on CPB)	41	200	Significantly: - higher norepinephrine and milrinone demand - more RBC and PLT transfusions - higher incidence of reoperations for bleeding - prolonged hospitalization No significant difference in in-hospital mortality – primary outcome.	Equal rate*
22	2022	Diab, M., et al. Cytokine Hemoadsorption During Cardiac Surgery Versus Standard Surgical Care for Infective Endocarditis (REMOVE): Results From a Multicenter Randomized Controlled Trial.	IE-related valve surgery	Prospective	RCT	CytoSorb (intra-op on CPB)	138	144	Significantly: - lower levels of cytokines IL-1β, IL-18 (in the first 25 vs 25 patients) No significant difference in SOFA score change (primary outcome), as well as in clinical outcomes.	Equal rate*
23	2022	Haidari, Z., et al. Intraoperative hemoadsorption in high-risk patients with infective endocarditis.	IE-related valve surgery	Retrospective	Case-control (PSM)	CytoSorb (intra-op on CPB)	35	35	Significantly: - lower sepsis-related mortality (primary outcome) - reduced vasopressor demand - higher SVRI - faster SOFA score normalization - lower respiratory failure rate No significant difference in the postoperative sepsis incidence and in-hospital mortality – primary outcomes.	Not reported
24	2022	Holmen, A., et al. Whole Blood Adsorber During CPB and Need for Vasoactive Treatment After Valve Surgery in Acute Endocarditis: A Randomized Controlled Study.	IE-related valve surgery	Prospective	RCT	CytoSorb (intra-op on CPB)	10	9	Significantly: - fewer transfusions (RBC, PLT, FFP) Notably: - lower and shorter norepinephrine demand (primary outcome) - lower creatinine levels - lower chest-tube drainage volume - shorter ventilator time	Not observed
25	2022	Kalisnik, J. M., et al. Single-Centre Retrospective Evaluation of Intraoperative Hemoadsorption in Left-Sided Acute Infective Endocarditis.	IE-related valve surgery	Retrospective	Case-control (PSM)	CytoSorb (intra-op on CPB)	99	99	Significantly: - lower incidence of sepsis (primary outcome) - lower sepsis-related mortality (primary outcome) - lower CRP levels - fewer transfusions (RBC & FFP) - lower WBC counts - higher hemoglobin level Notably lower in-hospital mortality.	Not observed
26	2022	Manohar, M., et al., Hemoadsorption in Complex Cardiac Surgery-A Single Center Experience.	Prolonged CPB (various procedures, elective)	Retrospective	Case-control	CytoSorb (intra-op on CPB)	23	29	Significantly lower: - increase of VIS from pre- to postoperative value (primary outcome) Notably lower: - in-hospital mortality	Not observed
27	2022	Zhigalov, K., et al., Initial experience with CytoSorb therapy in patients receiving left ventricular assist devices.	Left venricular assist device implantation in end-stage heart failure	Retrospective	Case-control (PSM)	CytoSorb (intra-op on CPB)	72	40	Significantly higher: - incidence of respiratory failure and need for prolonged mechanical ventilation time and tracheostomy No significant difference in the overall survival after LVAD implantation (primary outcome)	Equal rate*
28	2023	Haidari, Z., et al., Effect of intraoperative haemoadsorption therapy on cardiac surgery for active infective endocarditis with confirmed Staphylococcus aureus bacteraemia.	Staphlococcus aureas IE-related valve surgery	Retrospective	Case-control	CytoSorb (intra-op on CPB)	75	55	Significantly: - decreased VIS (primary outcome) - lower incidence of sepsis-related mortality - lower 30-day & 90-day mortality - lower incidence of renal failure requiring hemodialysis Notably: - lower incidence of revisions for bleeding	Not observed
29	2023	Doukas, P., et al., Intraoperative Hemoadsorption (Cytosorb) during Open Thoracoabdominal Aortic Repair: A Pilot Randomized Controlled Trial	Open thoracoabdominal aortic repair	Prospective	RCT	CytoSorb (intra-op on CPB)	10	17	Significantly: - lower incidence of severe ARDS Notably: - shorter duration of mechanical ventilation	Equal rate*
Legend: CPB - cardiopulmonary bypass, RCT - randomized controlled trial, IL - interleukin, TNF - tumor necrosis factor, SIRS - Systemic Inflammatory Response Syndrome, CRRT - continuous renal replacement therapy, MAP - mean arterial pressure, CI - cardiac index, SOFA - sequential organ failure assessment, ICU - intensive care unit, IE - infective endocarditis, HTx - heart transplant, PSM - propen…
* Equal rate of adverse events. Device-related adverse events not reported
** Three groups, 20 given intraoperative methylprednisolone, 20 intraoperative CytoSorb, 20 controls
*** German Clinical Trials Register number DRKS00007928 (Date of registration 3 Aug 2015)
